# Supplementary material for: A Putative D-Arabinono-1,4-lactone Oxidase, MoAlo1, Is Required for Fungal Growth, Conidiogenesis, and Pathogenicity in Magnaporthe oryzae
Source: J Fungi (Basel). 2022 Jan 11;8(1):72. doi: 10.3390/jof8010072 (PMC8782026; doi:10.3390/jof8010072)
Supplement: Supplementary file 1 [file jof-08-00072-s001.zip]

Archive with 1 entries (1 files):
- jof-1521373-supplementary.pdf
